# Supplementary material for: Design of Chinese painting style classification model based on multi-layer aggregation CNN
Source: PeerJ Comput Sci. 2024 Oct 8;10:e2303. doi: 10.7717/peerj-cs.2303 (PMC11623053; doi:10.7717/peerj-cs.2303)
Supplement: Supplemental Information 1 [file peerj-cs-10-2303-s001.zip]

Archive with 17 entries (17 files):
- cnn_layer_visualization.py
- deep_dream.py
- generate_class_specific_samples.py
- generate_regularized_class_specific_samples.py
- grad_times_image.py
- gradcam.py
- guided_backprop.py
- guided_gradcam.py
- integrated_gradients.py
- inverted_representation.py
- layer_activation_with_guided_backprop.py
- layercam.py
- LRP.py
- misc_functions.py
- scorecam.py
- smooth_grad.py
- vanilla_backprop.py
